# Supplementary material for: FOXC2 Promotes Vasculogenic Mimicry in Ovarian Cancer
Source: Cancers (Basel). 2022 Oct 4;14(19):4851. doi: 10.3390/cancers14194851 (PMC9564305; doi:10.3390/cancers14194851)
Supplement: Supplementary file 1 [file cancers-14-04851-s001.zip]

Archive with 3 entries (3 files):
- FIGURES Suppl Revised.pdf
- File S1. Western Blots full.pdf
- Table S1.xlsx
